# Supplementary material for: Radiosensitization by the Selective Pan-FGFR Inhibitor LY2874455
Source: Cells. 2022 May 24;11(11):1727. doi: 10.3390/cells11111727 (PMC9179643; doi:10.3390/cells11111727)
Supplement: Supplementary file 1 [file cells-11-01727-s001.zip]

Archive with 1 entries (1 files):
- cells-1653055-supplementary.pdf
